# Supplementary material for: The tetraspanin CD9 controls migration and proliferation of parietal epithelial cells and glomerular disease progression
Source: Nat Commun. 2019 Jul 24;10:3303. doi: 10.1038/s41467-019-11013-2 (PMC6656772; doi:10.1038/s41467-019-11013-2)
Supplement: Supplementary file 11 — Source Data [file 41467_2019_11013_MOESM11_ESM.xlsx]

## Sheet: Figure 1
Figure 1	Panel b
	Fig 1 panel b: mRNA expression for Cd9 and Cd44 expressed as FPKM
	Cd44	Control PBS	NTN Day 4	NTN Day 10		Cd9	Control PBS	NTN Day 4	NTN Day 10
		56	70	149			2245	4019	4429
		66	33	91			3114	3403	4472
		73	43	56			3233	3853	3863
		30	37	180			3012	4080	3755
		15		86			2152		4398
		73					3107
		28					2476

## Sheet: Figure 2
Figure 2	Panel a
	Fig2 Panel a:	Urine albumin to creatinine ratio (mg/mmol)
	Day 0	Cd9 +/+	Cd9-/-		Day 5	Cd9 +/+	Cd9-/-		Day 21	Cd9 +/+	Cd9-/-
		0.656192	4.59756			400	148.833			5374	1250
		0.72043	0.843575			1836.1	24.5593			3540	5.9
		0.804511	0.175			1906.6	80.5195			6698	1908
		0.112903	0.924893			1284.8	266.732				138
		0.674797	0.419192			1803.4	391.2				534
		0.533333	0.964789			1981.9	16.7778				0
		0.816092	0.477143			1049.5					88.5714
			0.658768								32.1875
			1.27455								8.65613
	Fig 2 panel b:	% of crescents
		Cd9 +/+	Cd9-/-
		11.1183	0
		34.3366	0
		40.4545	14.0979
		24.4615	18.1552
		9.07895	0
			0
			0

## Sheet: Figure 3
Figure 3	Panel a
	Fig3 panel a:	Urine albumin to creatinine ratio (mg/mmol)
	Day 0	iPec-Cd9wt/wt	iPec-Cd9lox/lox		Day 4	iPec-Cd9wt/wt	iPec-Cd9lox/lox		Day 7	iPec-Cd9wt/wt	iPec-Cd9lox/lox		Day 10	iPec-Cd9wt/wt	iPec-Cd9lox/lox		Day 14	iPec-Cd9wt/wt	iPec-Cd9lox/lox		Day 21	iPec-Cd9wt/wt	iPec-Cd9lox/lox
		1.11437	1.25612			2.93598				57.0161	329.936			7.9668	106.125			53.6624	94.3655			12.0833	8.59956
		0.643275	0.717391			1.87879				368.136				276.113	2.7033			979.07	2.90488			780.22	8.89518
		0.416667	0.224719				1.68582			2411.11				744.648	8.74707			1271.4	8.97059			1433.71	23.6758
		0.641509	0.844595											623.381	0.859951			2038.78					3.93519
		1.07317	1.31868											149	29.4301			699.284	10.2075			460	5.28436
		0.666667	0.848214							33.1111				129.22	17.6382			525.22	10.8582			269.957	4.3295
		0.452675	54.4			1.02941	1389.33				1320.02			0.26699	1199.02			0.215686	1262.53			0.455487	1313.97
		0.755102	1.31429			42.3913	2.06162			2031.25	1.30551			1854.73	2.97674			2026.67	2.91747			5310.35	2.43446
		0.363036	1.8477				106.492			13.3663	28.0431			12.7143	40.5336			15.0331	41.517			31.0954	28.6841
		1.14894	2.41887			1314	135.708			1144.38	90.5452			1300.76	307.234			2027.55	594.053			1179.2	558.861
		1.15541	2.39759			1049.26	75.7109			771.659	90.3037			1327.13	172.242			1501.88	117.103			1872.37	55.1296
		3.17721	1.95833			702.976	0.885204			746.146	1.32619			1468.73	1.67959			1888.73	1.36725			1649.96	0.969697
		2.89815	1.42222			618.927	1059.69			1256.79	534.273			1220.26	866.219			1316.33	693.252			849.031	490.323
		1.48214	2.19436			1492.97	7.45355			1395.73	2.73179			1260.74	2.24721			1071.45	3.02941			1129.3	1.95845
			3.12201				66.3381				51.1689				47.0382				40.4361				22.8065
	Fig3 panel b:	Blood urea nitrogen (mg/dl)					Fig3 panel d:	% of crescents
		iPec-Cd9wt/wt	iPec-Cd9lox/lox					iPec-Cd9wt/wt	iPec-Cd9lox/lox
		48.44	21.84					84.6154	44.7154
		59.92	27.72					93.2432	3.7037
		68.04	19.6					76.1905	9.83606
			23.24					40.5405	10.1124
		38.08	18.76					64.4068	5.17241
		38.64	37.52					12.2807	21.978
		19.6	48.16					26.3158	16.6667
		59.64	26.88					92.4528	22.9508
		26.88	23.8
		50.96	20.44
		131.04	19.6
		40.88	24.36
		26.32	21.84
		55.72	21.56
			30.24

## Sheet: Figure 4
Figure 4	Panel c
	Fig4 panel c:
		Urine albumin to creatinine ratio (mg/mmol)
		Placebo		DOCA-salt				Placebo		DOCA-salt				Placebo		DOCA-salt				Placebo		DOCA-salt				Placebo		DOCA-salt
	Baseline	iPec-Cd9wt/wt	iPec-Cd9lox/lox	iPec-Cd9wt/wt	iPec-Cd9lox/lox		Week 1	iPec-Cd9wt/wt	iPec-Cd9lox/lox	iPec-Cd9wt/wt	iPec-Cd9lox/lox		Week 2	iPec-Cd9wt/wt	iPec-Cd9lox/lox	iPec-Cd9wt/wt	iPec-Cd9lox/lox		Week 4	iPec-Cd9wt/wt	iPec-Cd9lox/lox	iPec-Cd9wt/wt	iPec-Cd9lox/lox		Week 6	iPec-Cd9wt/wt	iPec-Cd9lox/lox	iPec-Cd9wt/wt	iPec-Cd9lox/lox
		2.37419	2.42667	1.3264	4.40351			4.26415	2.66	1.34677	2.74193			1.04798	0.87234	0.83421	7.16981			0	0.68693	3.4507	121.154			0.827236	0.393333	36.4516	137.514
		2.51464	2.62281	3.0625	2.55947			1.20657	2.15989	4.07692	2.4966			2.03614	2.1547	3.38728	4.08257			0.717703	2.96	869.5	30.9429			0.796875	1.87546	579.365	71.9722
		2.02981	2.08779	1.60811	3.04433			1.33742	8.30369	11.6207	2.81858			1.37165	1.51012	33.6	4.8172			0.682465	1.46108	114.129	74.087			0.595506	1.25833	544.812	37.3867
		8.81152	10.4338	1.32405	2.959			2.66667	0.845316	4.81283	4.58025			0.78534	1.12775	4.5567	5.08036			0.46519	0.834532	11.5417	44.8182			0.877256	1.08182	24.3333	75.25
		0.9	0.3	1.37	5.37158					1.86755	4.73864					3.11538	3.36816			0.7	0.1	5.75758				0.6	0.1	3.53403	5.01587
				2.49814	14.9425					3.07	4.82609					4.37288	6.02778					13.0667	18.7879					46.9714	32.5
				2.34826	5.46746					3.1338	3.95555					3.14286	2.99123					5.62667	12.0161					8.42553	13.8551
				11.875	1.7539					7.70588	7.99145					50.7581	5.875					502.5	17.8291					295.629	10.3983
				1.0071	2.96					6.94737	9.60811					72.2778	24.1538					169.625	297.542					118.25	265.8
				0.9	0.7																	548.3	235.8					674.1	216.5
				0.2	1.1																	111.5	36.7					184.8	69.8
					0.2																		37						4.5
	Fig4 panel d:
	Panel d:	Blood urea nitrogen (mg/dl)
	Week 2	Placebo		DOCA-salt			Week 6	Placebo		DOCA-salt
		iPec-Cd9wt/wt	iPec-Cd9lox/lox	iPec-Cd9wt/wt	iPec-Cd9lox/lox			iPec-Cd9wt/wt	iPec-Cd9lox/lox	iPec-Cd9wt/wt	iPec-Cd9lox/lox
		30.8	35.28	21	21.28			40.32	33.88	22.12	19.6
		36.68	36.68	15.4	18.2			32.2	39.2	29.12
		39.48	38.64	24.64	13.72			38.08	34.72	29.68	16.24
		31.36	22.4	22.4	15.96			31.36	35.56	24.92	15.12
				19.32	19.6					21.56	16.8
				20.16	18.48					22.68	17.08
				22.4	22.96					24.08	23.24
				18.48	19.04					28.56	15.4
	Fig4 panel g:	sclerosis >50% (% of glomeruli)							Fig4 panel h:	FSGS (% of glomeruli)
									Week 6	Placebo		DOCA-salt
										iPec-Cd9wt/wt	iPec-Cd9lox/lox	iPec-Cd9wt/wt	iPec-Cd9lox/lox
		Placebo		DOCA-salt						0	0	25	17.07
		iPec-Cd9wt/wt	iPec-Cd9lox/lox	iPec-Cd9wt/wt	iPec-Cd9lox/lox					0	0	17.1429	5.71
		0	0	52.5	9.7561					0	0	22.222	0
		0	0	34.2857	11.4286					0	0	22	16.32
		0	0	33.3333	7.69231					0	0	16.6667	0
		0	0	44	22.449							5.71429	8
				52.0833	21.6216							9.7561	4.76
				31.4286	12
				58.5366	7.14286
				29.6296	22.2222
	Fig4 panel i:	% of glomeruli with CD44+ PECs
	Week 2	Placebo		DOCA-salt			Week 6	Placebo		DOCA-salt
		iPec-Cd9wt/wt	iPec-Cd9lox/lox	iPec-Cd9wt/wt	iPec-Cd9lox/lox			iPec-Cd9wt/wt	iPec-Cd9lox/lox	iPec-Cd9wt/wt	iPec-Cd9lox/lox
		0	0	0	0			0	0	40	10
		0	0	0	0			0	0	50	10
		0	0	10	0			0	0	80	10
		0	0	20	0			0	0	100	20
				0	0					70	20
				0	0					70	0
				0	0					70	10
				0	0					80	10
	Fig4 panel j:	correlation between CD44+ PECs and % of abnormal glomeruli							Fig4 panel k:	correlation between CD44+ PECs and glomerulosclerosis
		CD44+ PECs	% abnormal glomeruli							CD44+ PECs	glomerulosclerosis score
		0	0							0	0
		0	0							0	0
		0	0							0	0
		0	0							0	0
		0	0							0	0
		40	70							40	2.2
		0	0							0	0
		50	90							50	3.8
		10	25							10	0.8
		10	15							10	0.7
		10	5							10	0.4
		0	0							0	0
		0	0							0	0
		10	0							10	0
		20	0							20	0
		0	0							0	0
		0	0							0	0
		0	0							0	0
		0	0							0	0
		0	0							0	0
		0	0							0	0
		0	0							0	0
		0	0							0	0
		0	0							0	0
		70	55							70	1.3
		0	0							0	0
		20	5							20	0.4
		20	5							20	0.5
		100	90							100	2.8
		0	0							0	0
		0	0							0	0
		0	0							0	0
		0	0							0	0
		0	0							0	0
		0	0							0	0
		70	60							70	2
		70	65							70	2
		70	70							70	1.9
		10	25							10	0.9
		0	10							0	0.4
		0	0							0	0
		0	0							0	0
		0	0							0	0
		0	0							0	0
		0	0							0	0
		10	10							10	0.4
		0	0							0	0
		0	0							0	0
		80	80							80	2.4

## Sheet: Figure 5
Figure 5	Panel a
	Fig5 panel a: % of adherent cells / culture well
		scramble shRNA
	0
	30'	16.6667	4.54545	5	0	10.3448	5.55556	6.25	0	11.7647	6.25	11.4286	14.2857	8.69565	5.88235	13.7931	0	12.5	0	0	11.1111	7.14286	7.14286	3.44828	0	8.33333	3.22581	6.25	0	5.88235	0	4.54545	3.125	2.94118	3.44828	5.88235	13.5135	2.94118	2.63158	4.7619	0	5.26316	4.16667	2.77778	3.7037	6.89655
	1H	41.6667	61.2903	50	88.2353	66.6667	55.1724	61.5385	63.6364	64.5161	65.7895	66.6667	61.5385	60	66.6667	50	57.8947	57.1429	47.3684	14.2857	25	33.3333	10	10	4.54545	20	14.2857	14.2857	7.69231	11.1111	10.5263	15	6.25	14.2857	14.2857	7.69231	9.09091	6.66667	8.33333	6.66667	5	18.1818	7.69231	10	8.33333	10	11.5385	12	23.0769
	6H	60.8696	75	67.8571	77.4194	82.6087	90	83.3333	84	84.375	76.3158	70.5882	82.3529	70.5882	78.2609	69.2308	80	66.6667	66.6667	80	87.5	72.2222	80	57.1429	71.4286	80	71.4286	58.3333	57.1429	36.3636	52.6316	53.3333	50	75	55.5556	53.8462	75	61.5385	76.9231	70	66.6667	60	71.4286	75	80	71.4286
	24H	90.9091	96.8254	86.3636	90.1639	83.3333	85.7143	97.4138	92.5926	82.9268	89.6552	86.4407	74.359	77.2727	76.4706	92.3077	90.9091	96.8254	86.3636	90.1639	83.3333	85.7143	97.4138	92.5926	82.9268	89.6552	86.4407	74.359	77.2727	76.4706	92.3077
	Fig5 panel b:	% of Ki67+ cells (% from total cells)
			control		control		PDGF-BB		PDGF-BB
			scramble shRNA		Cd9 shRNA		scramble shRNA		Cd9 shRNA
			0.16		0.21		1.79		0.8
			0.14		0.19		2.17		0.99
			0.2		0.1		1.7		1.2
			0.14		0.15		0.69		0.18
			0.17		0.11		0.31		0.13
			0.26		0.1		2.36		0.077
							0.75		0.088
							1.47		0.14
							0.9		0.15
							1.79		0.8
							2.17		0.99
							1.7		1.2
	Fig5 panel d: migration area
	Migration area in um2
	Time-point: 1 picture / 30min for 24H
	HBEGF 10ng/mL		PDGF-BB 10ng/mL
			shSCR BL								sH SCR HBEGF								shSCR PDGF								shCD9 BL								shCD9 HBEGF								shCD9 PDGF
	photo N°=	Heure	Moyenne D4	Moyenne C4	Moyenne B4	Moyenne A4	%	%	%	%	Moyenne D5	Moyenne C5	Moyenne B5	Moyenne A5	%	%	%	%	Moyenne D6	Moyenne C6	Moyenne B6	Moyenne A6	%	%	%	%	Moyenne D1	Moyenne C1	Moyenne B1	Moyenne A1	%	%	%	%	Moyenne D2	Moyenne C2	Moyenne B2	Moyenne A2	%	%	%	%	Moyenne D3	Moyenne C3	Moyenne B3	Moyenne A3	%	%	%
	1	0	640164	698334	730205	708752	100	100	100	100	745026	634133	658020	661678	100	100	100	100	752366	729914	695165	770964	100	100	100	100	754087	631430	699373	699881	100	100	100	100	737456	754869	722216	775887	100	100	100	100	757647	650918	689735	736318	100	100	100
	2	0.5	623484	676159	726288	683035	97.3924	96.8246	99.4611	96.3715	704940	614235	640821	648078	94.6367	96.8635	97.3956	97.9446	668664	704106	671624	738668	88.9005	96.4651	96.6064	95.8067	738759	625851	688042	645224	97.9677	99.0959	98.3785	92.1927	725261	740089	707672	721963	98.3464	98.042	97.9862	93.05	735974	627907	664722	726964	97.1318	96.4642	96.373
	3	1	604246	652073	711938	659554	94.3877	93.375	97.4992	93.0585	682503	583574	616799	622306	91.6284	92.036	93.7495	94.0499	638442	678362	641136	705936	84.8878	92.9384	92.2175	91.5554	725083	613658	670725	635189	96.1544	97.1605	95.9022	90.759	711712	717671	690011	649432	96.5091	95.0723	95.5408	83.7019	715591	606235	642653	720168	94.4373	93.1309	93.172
	4	1.5	583276	626649	685740	635049	91.1117	89.7347	93.9091	89.601	661067	557251	588057	594458	88.7538	87.8879	89.3902	89.841	604311	646912	615563	677554	80.3537	88.631	88.5362	87.8695	704041	597404	654836	621548	93.3638	94.5859	93.6311	88.8099	694277	695480	668267	632894	94.1449	92.1325	92.53	81.5704	695742	583348	616967	704726	91.8164	89.6069	89.448
	5	2	561582	589209	656291	612316	87.7213	84.3721	89.8778	86.3936	638435	526419	563501	569366	85.7257	83.0284	85.6524	86.0486	574354	621327	583625	646419	76.372	85.1253	83.9416	83.8308	682619	580513	636208	606853	90.5231	91.9031	90.967	86.7102	670390	673673	647891	611152	90.9058	89.2437	89.7087	78.7682	670176	558812	590921	685307	88.4442	85.8439	85.6707
	6	2.5	538061	551972	637971	583295	84.0452	79.041	87.3745	82.2989	609236	490229	532222	538676	81.8071	77.3148	80.9001	81.4103	541673	587463	550162	615017	72.0299	80.4856	79.1237	79.7512	659042	556614	612307	592231	87.3968	88.1212	87.5512	84.6215	651039	654374	622448	593071	88.2817	86.6871	86.1858	76.4378	651746	531907	568922	666930	86.0103	81.725	82.4807
	7	3	509349	517259	600631	553507	79.5593	74.0704	82.2588	78.0959	580311	452483	497833	503578	77.92	71.3575	75.6755	76.1058	506634	548760	514546	581023	67.3742	75.1837	74.0036	75.3407	640287	541206	588045	570838	84.9093	85.6727	84.08	81.565	633823	633652	601211	571112	85.9472	83.942	83.2453	73.6077	628323	504311	538219	645262	82.9148	77.4739	78.0293
	8	3.5	477755	477731	566096	518286	74.623	68.4093	77.5308	73.1265	543777	407368	457769	462655	73.0146	64.2442	69.5982	69.9213	462828	507481	467409	539186	61.5572	69.5292	67.2224	69.9157	622195	519551	568609	552485	82.5104	82.2316	81.2996	78.9428	614789	616424	584231	545612	83.3662	81.6597	80.8941	70.321	608473	479102	505218	630074	80.298	73.5863	73.2447
	9	4	439526	441127	533030	483264	68.6491	63.1696	73.0096	68.1853	507084	358055	411969	412447	68.092	56.4608	62.6337	62.3335	411577	467551	409350	495755	54.7478	64.0588	58.871	64.2845	604436	498092	539092	531878	80.1558	78.8273	77.0763	75.9982	589904	597524	563116	522896	79.9917	79.156	77.9706	67.3933	583341	440572	476682	610330	76.9809	67.667	69.1076
	10	4.5	400262	394087	493848	442371	62.5133	56.4342	67.6496	62.4154	465103	310070	358370	374728	62.4544	48.8912	54.4979	56.6326	366102	422192	350793	441995	48.7011	57.8443	50.4463	57.3171	584942	476841	516047	510059	77.5707	75.4661	73.7823	72.8808	569350	578122	541872	502015	77.2046	76.5858	75.0291	64.702	562332	411356	449773	592441	74.2018	63.1787	65.2065
	11	5	362365	351966	445516	402155	56.5935	50.4024	61.0232	56.7413	421040	259535	306520	323816	56.5477	40.924	46.6182	48.9377	315964	358892	286673	380324	42.0448	49.1723	41.2308	49.3178	558018	457634	495527	494856	74.0003	72.4221	70.8477	70.7088	549644	559184	519613	476129	74.5325	74.077	71.947	61.3658	535836	376493	421367	575126	70.6978	57.8067	61.0891
	12	5.5	320499	304399	400457	355968	50.0506	43.5894	54.8543	50.2246	367343	194061	259350	267451	49.3472	30.6002	39.4559	40.4198	267415	305104	219468	329472	35.5859	41.8028	31.552	42.7216	531664	436332	472190	473364	70.5052	69.0582	67.5096	67.6384	524656	542848	502383	456323	71.1441	71.9129	69.5612	58.8131	511052	341763	383801	549976	67.4277	52.4564	55.6433
	13	6	268175	264917	344278	308824	41.8755	37.9358	47.1656	43.573	316238	128718	205633	218869	42.4866	20.2948	31.2932	33.0764	217713	247843	157797	265621	28.9838	33.9592	22.6919	34.4322	513551	413162	448849	453726	68.1031	65.3903	64.1712	64.8323	502267	518259	480641	425340	68.1081	68.6555	66.5508	54.8198	480828	316923	353465	525341	63.4383	48.654	51.245
	14	6.5	224477	227048	293368	255247	35.0478	32.5122	40.1895	36.0136	254033	59309.9	140258	144469	34.1343	9.3545	21.3654	21.8323	161279	182711	81927.2	211107	21.4779	25.0355	11.7857	27.3679	488214	391141	428278	433554	64.7431	61.924	61.2269	61.9508	486530	495495	457393	402131	65.9741	65.6399	63.3319	51.8285	447062	285550	313698	491287	58.9863	43.8344	45.4788
	15	7	178639	165398	236141	206617	27.8874	23.6836	32.3556	29.1522	192782	21393.2	72108.4	98123.7	25.9222	3.37373	11.0454	14.828	105038	121003	27119.1	140590	14.0173	16.5816	3.90516	18.2239	457345	368913	400758	414980	60.6498	58.411	57.2896	59.2963	469973	477745	436231	368629	63.729	63.2885	60.4017	47.5107	411969	242389	282171	466544	54.3554	37.1814	40.9074
	16	7.5	124731	109402	169260	158290	19.465	15.665	23.1934	22.3336	139359	3701.01	32970	64292.7	18.7414	0.578928	5.07726	9.71541	61366.1	60839.4	11422.9	71800.6	8.19604	8.33747	1.6481	9.29933	436274	179527	380629	391792	57.8553	27.9021	54.4137	55.9832	445487	456294	414054	345404	60.4087	60.4468	57.331	44.5172	382796	208714	252017	428908	50.5033	32.0025	36.5361
	17	8	73616.2	73416.6	100906	102337	11.4814	10.5112	13.8381	14.4391	80279.9	2974.76	9429.28	23949.6	10.7993	0.465324	1.45467	3.61751	30978.8	22516.3	0	28792.9	4.1321	3.08653	0	3.72615	413510	339562	359662	371294	54.8367	53.8289	51.4126	53.0545	421982	432758	387767	323513	57.2214	57.3289	53.6912	41.6958	342309	172105	220668	387295	45.1632	26.3827	31.9908
	18	8.5	32176.4	43815.7	66267.1	61520	5.01654	6.27299	9.08115	8.68013	43952.8	0	0	11153.5	5.92153	0	0	1.68454	9410.05	8190.8	0	6680.57	1.25752	1.1234	0	0.859184	389412	311544	333839	361482	51.6407	49.3916	47.7209	51.6527	402222	416795	374358	298144	54.5419	55.2143	51.8345	38.4262	311765	142240	190981	353861	41.1312	21.7939	27.6858
	19	9	16121.9	25940.7	45398.1	22405.7	2.51379	3.71521	6.22382	3.16127	18529.1	0	0	8392.81	2.49547	0	0	1.26758	0	0	0	1882.97	0	0	0	0.242167	366713	300703	305796	340192	48.631	47.6508	43.7094	48.6109	370899	399945	351574	278444	50.2945	52.982	48.6799	35.8872	271946	113986	164482	305089	35.8624	17.4554	23.8439
	20	9.5	5170.35	11521.5	26371.2	11882.2	0.805521	1.64966	3.61436	1.6765	4920.25	0	0	3725.06	0.661706	0	0	0.562602	0	0	0	0	0	0	0	0	336414	285762	281594	312402	44.6131	45.2835	40.2479	44.64	354227	377869	330931	255774	48.0336	50.0575	45.8216	32.9653	230665	83949.7	123908	257998	30.4083	12.833	17.963
	21	10	3251.31	6339.09	17959.2	1705.02	0.506542	0.907679	2.46423	0.240572	0	0	0	0	0	0	0	0	0	0	0	0	0	0	0	0	312296	255336	264388	294227	41.4141	40.4678	37.7851	42.0437	322933	365186	320271	236338	43.7902	48.3773	44.3456	30.4604	201940	56794.5	92222.2	234741	26.613	8.67182	13.368
	22	10.5	0	4410.43	6603.62	0	0	0.631434	0.903642	0	0	0	0	0	0	0	0	0	0	0	0	0	0	0	0	0	289881	231033	238618	272177	38.4418	36.6251	34.0975	38.8939	298125	348236	289379	206189	40.4261	46.132	40.0681	26.5746	170788	31171.2	65153.7	196069	22.4984	4.76179	9.44455
	23	11	0	0	6238.09	0	0	0	0.855012	0	0	0	0	0	0	0	0	0	0	0	0	0	0	0	0	0	263195	204460	216946	254441	34.9023	32.4407	30.9996	36.3591	231079	331071	281628	189709	31.3346	43.8581	38.9949	24.4505	137349	28759.2	35519.1	157535	18.0863	4.3918	5.14893
	24	11.5	0	0	6238.09	0	0	0	0.855012	0	0	0	0	0	0	0	0	0	0	0	0	0	0	0	0	0	243463	187782	195870	228950	32.2856	29.7615	27.9799	32.7161	231079	309755	265205	169215	31.3346	41.0342	36.721	21.8092	100040	19577.6	23699.5	114243	13.1464	2.97768	3.43436
	25	12	0	0	0	0	0	0	0	0	0	0	0	0	0	0	0	0	0	0	0	0	0	0	0	0	222390	155616	162609	211910	29.4912	24.6886	23.2191	30.2812	203075	294491	243067	149738	27.5372	39.0122	33.6557	19.299	77759.7	6353.52	12221.3	84601.4	10.2026	0.963467	1.77089
	26	12.5	0	0	0	0	0	0	0	0	0	0	0	0	0	0	0	0	0	0	0	0	0	0	0	0	184300	141961	135660	181395	24.4402	22.5337	19.3665	25.9201	189689	282294	225153	144335	25.7221	37.3964	31.1753	18.6025	64523.6	0	6678.17	54166.1	8.468	0	0.968385
	27	13	0	0	0	0	0	0	0	0	0	0	0	0	0	0	0	0	0	0	0	0	0	0	0	0	145212	120693	99970.6	169013	19.2566	19.109	14.2672	24.151	171985	283008	203685	118781	23.3214	37.491	28.2028	15.3091	51566.5	0	2505.82	29632.1	6.76561	0	0.363819
	28	13.5	0	0	0	0	0	0	0	0	0	0	0	0	0	0	0	0	0	0	0	0	0	0	0	0	135155	92727.3	71617.8	161308	17.9235	14.6693	10.2241	23.0496	162748	266528	192087	98472.4	22.0689	35.3078	26.5969	12.6916	40461	0	4100.21	14676.6	5.30336	0	0.595309
	29	14	0	0	0	0	0	0	0	0	0	0	0	0	0	0	0	0	0	0	0	0	0	0	0	0	115138	82836.3	68029.8	148541	15.2684	13.0942	9.71494	21.2243	149519	248942	187953	107909	20.275	32.9781	26.0245	13.9078	25902.3	0	2373.55	10372	3.39864	0	0.344615
	30	14.5	0	0	0	0	0	0	0	0	0	0	0	0	0	0	0	0	0	0	0	0	0	0	0	0	93244.3	68097.1	53211.3	131757	12.3661	10.7415	7.59514	18.8262	143113	235003	184680	99174.6	19.4063	31.1317	25.5713	12.7821	16595.6	0	0	4566.74	2.17764	0	0
	31	15	0	0	0	0	0	0	0	0	0	0	0	0	0	0	0	0	0	0	0	0	0	0	0	0	77670.7	58025.8	51999.3	118322	10.3004	9.14193	7.41973	16.9059	111927	218047	166791	97616.2	15.1775	28.8854	23.0943	12.5812	12798.4	0	0	2205.22	1.67403	0	0
	32	15.5	0	0	0	0	0	0	0	0	0	0	0	0	0	0	0	0	0	0	0	0	0	0	0	0	59653.8	45054.2	46754.4	106776	7.91101	7.05642	6.67728	15.2556	93448.7	195478	158011	89721.2	12.6718	25.8956	21.8786	11.5637	10631.7	0	0	0	1.39062	0	0
	33	16	0	0	0	0	0	0	0	0	0	0	0	0	0	0	0	0	0	0	0	0	0	0	0	0	45999.3	33085.4	39857.4	91904.8	6.0998	5.18935	5.68931	13.1309	93448.7	188744	149605	89846.3	12.6718	25.0036	20.7147	11.5798	11973.6	0	0	0	1.56614	0	0
	34	16.5	0	0	0	0	0	0	0	0	0	0	0	0	0	0	0	0	0	0	0	0	0	0	0	0	42577.2	30209.3	32611.7	84418.6	5.64638	4.73234	4.6496	12.0605	82345.7	183776	137777	86744.1	11.1662	24.3454	19.0769	11.18	10271	0	0	0	1.34344	0	0
	35	17	0	0	0	0	0	0	0	0	0	0	0	0	0	0	0	0	0	0	0	0	0	0	0	0	30180.4	31842.2	26022.5	76331.2	4.00229	4.97696	3.71062	10.9046	73534.4	169006	128205	89851.1	9.97137	22.3887	17.7516	11.5804	4581.17	0	0	0	0.599215	0	0
	36	17.5	0	0	0	0	0	0	0	0	0	0	0	0	0	0	0	0	0	0	0	0	0	0	0	0	17911.1	33648.2	26857	59908.8	2.37511	5.26305	3.83139	8.55871	73534.4	161281	113419	82475.5	9.97137	21.3655	15.7043	10.6298	2438.48	0	0	0	0.318952	0	0
	37	18	0	0	0	0	0	0	0	0	0	0	0	0	0	0	0	0	0	0	0	0	0	0	0	0	16218.1	28367.2	22230.1	61705.1	2.15065	4.42547	3.17195	8.81538	50772.9	140963	103330	73816.6	6.88487	18.6738	14.3074	9.51384	4499.41	0	0	0	0.58852	0	0
	38	18.5	0	0	0	0	0	0	0	0	0	0	0	0	0	0	0	0	0	0	0	0	0	0	0	0	14022.5	36464.2	20996.4	55887.9	1.85931	5.68382	2.99563	7.98493	50772.9	161281	87222.6	74235.1	6.88487	21.3655	12.0771	9.56777	3739.49	0	0	0	0.489123	0	0
	39	19	0	0	0	0	0	0	0	0	0	0	0	0	0	0	0	0	0	0	0	0	0	0	0	0	11884.6	42069.8	22242.1	57241.8	1.57579	6.57222	3.17506	8.17673	47911.1	140963	69263.5	68590.2	6.49681	18.6738	9.59041	8.84023	3506.22	0	0	0	0.458612	0	0
	40	19.5	0	0	0	0	0	0	0	0	0	0	0	0	0	0	0	0	0	0	0	0	0	0	0	0	12899.4	38125.9	17182.4	52153.2	1.71067	5.97282	2.45192	7.44871	45756.4	127626	53603.3	68558.9	6.20463	16.907	7.42206	8.8362	0	0	0	0	0	0	0
	41	20	0	0	0	0	0	0	0	0	0	0	0	0	0	0	0	0	0	0	0	0	0	0	0	0	4215.64	38496.3	15698.6	51157.6	0.559076	6.03284	2.24032	7.30721	45756.4	121508	48523.6	57601.8	6.20463	16.0966	6.7187	7.424	0	0	0	0	0	0	0
	42	20.5	0	0	0	0	0	0	0	0	0	0	0	0	0	0	0	0	0	0	0	0	0	0	0	0	4016.04	41271.4	16636.5	48901.9	0.532271	6.47217	2.37829	6.98495	42661.4	114508	40339.2	56844.3	5.78495	15.1693	5.58547	7.32636	0	0	0	0	0	0	0
	43	21	0	0	0	0	0	0	0	0	0	0	0	0	0	0	0	0	0	0	0	0	0	0	0	0	3196	35309.9	17074.2	39073.4	0.423586	5.52273	2.43845	5.58148	42661.4	107626	36007.4	51500.8	5.78495	14.2576	4.98567	6.63767	0	0	0	0	0	0	0
	44	21.5	0	0	0	0	0	0	0	0	0	0	0	0	0	0	0	0	0	0	0	0	0	0	0	0	3337.89	31981.6	17930.3	36187.7	0.442391	5.0007	2.56089	5.16849	33299.5	101508	30904.3	44049.9	4.51545	13.4471	4.2791	5.67736	0	0	0	0	0	0	0
	45	22	0	0	0	0	0	0	0	0	0	0	0	0	0	0	0	0	0	0	0	0	0	0	0	0	2426.46	31387.7	7560.74	29057.4	0.321594	4.90665	1.08097	4.14993	27080.6	97625.9	23603.3	38558.9	3.67217	12.9328	3.26818	4.96966	0	0	0	0	0	0	0
	46	22.5	0	0	0	0	0	0	0	0	0	0	0	0	0	0	0	0	0	0	0	0	0	0	0	0	3708.22	31358.8	8623.67	29100.7	0.491474	4.90191	1.23238	4.15674	23005	83111.7	18523.6	33601.8	3.11951	11.0101	2.56482	4.33076	0	0	0	0	0	0	0
	47	23	0	0	0	0	0	0	0	0	0	0	0	0	0	0	0	0	0	0	0	0	0	0	0	0	2568.34	26496.2	6182.77	22506.7	0.340398	4.13691	0.880334	3.21529	17080.6	72323.6	12523.6	29844.3	2.31616	9.58094	1.73405	3.84647	0	0	0	0	0	0	0
	48	23.5	0	0	0	0	0	0	0	0	0	0	0	0	0	0	0	0	0	0	0	0	0	0	0	0	0	31079.8	4735.08	24808.1	0	4.84798	0.674204	3.54421	13501.1	48099.7	6541	21500.8	1.83076	6.37192	0.905684	2.77113	0	0	0	0	0	0	0
	49	24	0	0	0	0	0	0	0	0	0	0	0	0	0	0	0	0	0	0	0	0	0	0	0	0	0	26438.5	2772.75	26419.3	0	4.1073	0.394798	3.77445	5565.2	30551	0	24049.9	0.754649	4.04719	0	3.09967	0	0	0	0	0	0	0
	Figure 5 panel h: migration speed (µm.h-1)									Fig5 panel i: absolute displacement (µm.h-1)
		X				Y					⎜X⎟				⎜Y⎟
		scramble shRNA	Cd9 shRNA			scramble shRNA	Cd9 shRNA				scramble shRNA	Cd9 shRNA			scramble shRNA	Cd9 shRNA
		-4.38492	2.22292			-3.91909	2.69608				4.38492	2.22292			3.91909	2.69608
		1.66995	0.108975			-4.00211	2.10526				1.66995	0.108975			4.00211	2.10526
		-3.90318	-2.51118			-1.59488	0.137549				3.90318	2.51118			1.59488	0.137549
		-2.08803	0.982454			0.410713	3.21406				2.08803	0.982454			0.410713	3.21406
		-1.20898	0.269496			4.6427	1.68925				1.20898	0.269496			4.6427	1.68925
		2.93516	1.56011			-3.97183	2.11787				2.93516	1.56011			3.97183	2.11787
		0.716347	1.07742			-28.4457	6.63402				0.716347	1.07742			28.4457	6.63402
		-18.8826	4.366			-8.32302	5.78127				18.8826	4.366			8.32302	5.78127
		-4.05115	-0.240921			7.10684	1.40435				4.05115	0.240921			7.10684	1.40435
		4.0074	-1.93353			-5.04747	2.73334				4.0074	1.93353			5.04747	2.73334
		1.4529	3.23395			-0.775835	5.07924				1.4529	3.23395			0.775835	5.07924
		0.545813	2.48597			4.32752	3.64323				0.545813	2.48597			4.32752	3.64323
		-0.811356	2.67899			14.7539	3.86819				0.811356	2.67899			14.7539	3.86819
		-4.23179	11.5264			12.1067	-3.72728				4.23179	11.5264			12.1067	3.72728
		-4.95044	5.1277			6.35656	0.410126				4.95044	5.1277			6.35656	0.410126
		1.73404	-5.32399			9.30699	-10.872				1.73404	5.32399			9.30699	10.872
		3.13496	-24.2435			6.72693	4.06539				3.13496	24.2435			6.72693	4.06539
		-2.71824	1.66784			5.51748	-5.56738				2.71824	1.66784			5.51748	5.56738
		0.743779	-2.03698			-2.0546	-3.97516				0.743779	2.03698			2.0546	3.97516
		-2.15943	-1.44963			-3.36585	-3.35738				2.15943	1.44963			3.36585	3.35738
		2.33487	7.7413			-2.74466	0.714602				2.33487	7.74131			2.74466	0.714602
		-4.08277	9.24281			10.6464	3.87277				4.08277	9.24281			10.6464	3.87277
		-9.33147	7.3177			14.0545	4.68918				9.33147	7.3177			14.0545	4.68918
		16.9963	5.50967			7.63631	-3.34858				16.9963	5.50967			7.63631	3.34858
		1.52527	1.16645			3.81472	9.81397				1.52527	1.16645			3.81472	9.81397
		-3.09284	1.26873			3.96466	-8.14926				3.09284	1.26873			3.96466	8.14926
		2.30321	-4.59246			9.08867	2.52986				2.30321	4.59246			9.08867	2.52986
		-1.12495	12.4488			2.59519	-9.90457				1.12495	12.4487			2.59519	9.90457
		-4.36945	1.40023			21.9453	-5.13044				4.36945	1.40023			21.9453	5.13044
		-4.51355	-0.695932			7.88909	6.59277				4.51355	0.695932			7.88909	6.59277
			7.37535				12.8167					7.37535				12.8167
			-10.8017				-10.4954					10.8017				10.4954
			0.791303				-2.09101					0.791303				2.09101
			-3.78605				-7.09081					3.78605				7.09081
			-6.53181				-6.39132					6.53181				6.39132
			0.320432				0.764033					0.320432				0.764033
			-4.98257				-6.13151					4.98257				6.13151
			-2.67347				-6.36213					2.67347				6.36213
			-6.40607				-9.28291					6.40607				9.28291
			-0.357639				-3.16615					0.357639				3.16615
			12.1498				3.14177					12.1498				3.14177
			4.15856				3.13087					4.15856				3.13087
			0.348979				-9.91607					0.348979				9.91607
			-1.07035				-12.154					1.07035				12.154
			-3.55811				-11.2687					3.55811				11.2687
			4.66236				-2.07283					4.66236				2.07283
			-5.95168				-0.355395					5.95168				0.355395
			4.05				3.91142					4.05				3.91142
			9.87959				-7.36912					9.87959				7.36912
			-2.45253				5.02272					2.45253				5.02272
			1.95997				-5.56846					1.95997				5.56846
			1.34041				-4.26656					1.34041				4.26656
[truncated: 1 more columns]

## Sheet: Figure 6
Figure 6B
ITGB1/tubulin			ITGB1	tubulin	ITGB1/tub
		sh scr 1	0.15161	0.129704	1.16889
		sh scr 2	0.226251	0.149552	1.51286
		sh scr 3	0.174358	0.155418	1.12187
		sh scr 4	0.242768	0.178047	1.3635
			ITGB1	tubulin	ITGB1/tub
		sh cd9 1	0.115626	0.138736	0.833425
		sh cd9 2	0.112459	0.126643	0.888006
		sh cd9 3	0.111705	0.158118	0.706469
		sh cd9 4	0.205817	0.248731	0.82747
Figure 6E
PDGFRbtot/tubulin
		sh scramble						sh Cd9
	0'	1	1	1	0.988464	1.01154		1.02148	1.02152	0.438032	0.73874	0.683315
	10'	2.17944	1.13169	1.30481	1.00706	1.06008		1.22903	0.800771	0.627765	0.463105	0.465205
	30'	1.76728	1.17294	1.03002	1.15138	1.02435		1.46421	1.41221	0.520308	0.345696	0.370527
	2h	1.15537	0.289377	0.482472	0.93575	0.80621		0.501538	0.282734	0.144255	0.479853	0.909487
		PDGFR tot	tubulin	PDGFR tot/tub	average	PDGFRtot/tub
scramble 1	0'	0.169	0.409	0.413203	0.413203	1
scramble 2	0'	0.142	0.18057	0.786397	0.786397	1
scramble 3	0'	0.223349	0.241029	0.926649	0.926649	1
scramble 4	0'	0.251477	0.305185	0.824015	0.833632	0.988464
scramble 5	0'	0.241728	0.286663	0.843248		1.01154
Cd9 1	0'	0.13	0.308	0.422078		1.02148
Cd9 2	0'	0.1	0.124483	0.803322		1.02152
Cd9 3	0'	0.0771513	0.190074	0.405902		0.438032
Cd9 4	0'	0.130066	0.211202	0.615837		0.73874
Cd9 5	0'	0.120962	0.212352	0.569633		0.683315
		PDGFR tot	tubulin	PDGFR tot/tub	average	PDGFRtot/tub
scramble 1	10'	0.326	0.362	0.900552		2.17944
scramble 2	10'	0.161	0.180908	0.889956		1.13169
scramble 3	10'	0.231771	0.19169	1.2091		1.30481
scramble 4	10'	0.193572	0.230576	0.839516		1.00706
scramble 5	10'	0.233873	0.264647	0.883717		1.06008
Cd9 1	10'	0.162	0.319	0.507837		1.22903
Cd9 2	10'	0.094	0.149272	0.629724		0.800771
Cd9 3	10'	0.108972	0.187328	0.581717		0.627765
Cd9 4	10'	0.0818126	0.211917	0.386059		0.463105
Cd9 5	10'	0.0746766	0.19256	0.387809		0.465205
		PDGFR tot	tubulin	PDGFR tot/tub	average	PDGFRtot/tub
scramble 1	30'	0.268	0.367	0.730245		1.76728
scramble 2	30'	0.175	0.189723	0.922398		1.17294
scramble 3	30'	0.183252	0.191994	0.954466		1.03002
scramble 4	30'	0.254578	0.265233	0.959829		1.15138
scramble 5	30'	0.224975	0.263457	0.853932		1.02435
Cd9 1	30'	0.193	0.319	0.605016		1.46421
Cd9 2	30'	0.128	0.115258	1.11056		1.41221
Cd9 3	30'	0.0841421	0.174517	0.482143		0.520308
Cd9 4	30'	0.0604133	0.209635	0.288183		0.345696
Cd9 5	30'	0.0608636	0.197044	0.308883		0.370527
		PDGFR tot	tubulin	PDGFR tot/tub	average	PDGFRtot/tub
scramble 1	2h	0.169	0.354	0.477401		1.15537
scramble 2	2h	0.041	0.180168	0.227565		0.289377
scramble 3	2h	0.097039	0.21705	0.447082		0.482472
scramble 4	2h	0.209828	0.268986	0.780071		0.93575
scramble 5	2h	0.160723	0.239143	0.672082		0.80621
Cd9 1	2h	0.063	0.304	0.207237		0.501538
Cd9 2	2h	0.033	0.14842	0.222341		0.282734
Cd9 3	2h	0.0215292	0.161058	0.133674		0.144255
Cd9 4	2h	0.0823508	0.205866	0.40002		0.479853
Cd9 5	2h	0.121139	0.159777	0.758177		0.909487
Figure 6F
pPDGFRY1009/tub
		sh scramble						sh Cd9
	0'			1	0.96591	1.03409			1.41944	0.354911	0.532657
	10'			11.5675	11.7386	15.7066			10.6776	8.76931	8.83536
	30'			9.82612	7.3808	7.12434			7.12901	3.61342	3.27593
	2h			2.47937	1.7533	1.70256			2.93536	1.18091	2.18448
		pPDGFR Y1009	tubulin	pPDGFRy1009/tub	average	pPDGFRy1009/tub
scramble 1	0'	0.024438	0.241029	0.101391	0.101391	1
scramble 2	0'	0.0196164	0.255109	0.0768944	0.0796082	0.96591
scramble 3	0'	0.0183226	0.222572	0.082322		1.03409
Cd9 1	0'	0.0273549	0.190074	0.143918		1.41944
Cd9 2	0'	0.00552201	0.195443	0.0282538		0.354911
Cd9 3	0'	0.00751479	0.177219	0.0424039		0.532657
		pPDGFR Y1009	tubulin	pPDGFRy1009/tub	average	pPDGFRy1009/tub
scramble 1	10'	0.22482	0.19169	1.17284		11.5675
scramble 2	10'	0.18225	0.195026	0.934489		11.7386
scramble 3	10'	0.246961	0.19751	1.25037		15.7066
Cd9 1	10'	0.202803	0.187328	1.08261		10.6776
Cd9 2	10'	0.133064	0.190606	0.698109		8.76931
Cd9 3	10'	0.126097	0.179276	0.703367		8.83536
		pPDGFR Y1009	tubulin	pPDGFRy1009/tub	average	pPDGFRy1009/tub
scramble 1	30'	0.19128	0.191994	0.996276		9.82612
scramble 2	30'	0.113497	0.193162	0.587572		7.3808
scramble 3	30'	0.116398	0.205231	0.567156		7.12434
Cd9 1	30'	0.126144	0.174517	0.722815		7.12901
Cd9 2	30'	0.05421	0.188453	0.287658		3.61342
Cd9 3	30'	0.0511563	0.196159	0.260791		3.27593
		pPDGFR Y1009	tubulin	pPDGFRy1009/tub	average	pPDGFRy1009/tub
scramble 1	2h	0.054563	0.21705	0.251385		2.47937
scramble 2	2h	0.029203	0.209225	0.139577		1.7533
scramble 3	2h	0.0272262	0.200875	0.135538		1.70256
Cd9 1	2h	0.0479338	0.161058	0.297618		2.93536
Cd9 2	2h	0.0190218	0.202338	0.0940101		1.18091
Cd9 3	2h	0.0310272	0.178417	0.173903		2.18448
Figure 6G
pFAK Y397/FAK
		scramble shRNA				Cd9 shRNA
	0	1	1	1.04021	0.959792	0.490104	0.611023	0.533594	0.550218
	10'	1.20383	0.945766	1.06656	1.07279	0.853438	0.734304	0.674828	0.722921
	30'	0.68601	0.467362	0.835415	0.913539	0.641387	0.757535	0.609144	0.660427
	2h	0.942047	1.15815	0.870201	0.661149	0.580273	0.415513	0.719671	1.13829
		pFAK Y397	FAK	pFAK/FAK	average	pFAK/FAK
scramble 1	0'	0.377511	0.413661	0.91261	0.91261	1
scramble 2	0'	0.140207	0.16686	0.840269	0.840269	1
scramble 3	0'	0.428359	0.211257	2.02767	1.94929	1.04021
scramble 4	0'	0.456701	0.244106	1.87091		0.959792
Cd9 1	0'	0.119137	0.266364	0.447274		0.490104
Cd9 2	0'	0.0547566	0.10665	0.513423		0.611023
Cd9 3	0'	0.291557	0.280308	1.04013		0.533594
Cd9 4	0'	0.269459	0.251236	1.07253		0.550218
		pFAK Y397	FAK	pFAK/FAK	average	pFAK/FAK
scramble 1	10'	0.365129	0.33235	1.09863		1.20383
scramble 2	10'	0.121679	0.153114	0.794697		0.945766
scramble 3	10'	0.398051	0.191459	2.07904		1.06656
scramble 4	10'	0.484916	0.231887	2.09118		1.07279
Cd9 1	10'	0.133071	0.170854	0.778856		0.853438
Cd9 2	10'	0.0610644	0.0989679	0.617012		0.734304
Cd9 3	10'	0.303191	0.230487	1.31544		0.674828
Cd9 4	10'	0.28733	0.203898	1.40918		0.722921
		pFAK Y397	FAK	pFAK/FAK	average	pFAK/FAK
scramble 1	30'	0.206989	0.330623	0.62606		0.68601
scramble 2	30'	0.0626718	0.159588	0.392709		0.467362
scramble 3	30'	0.407556	0.25027	1.62847		0.835415
scramble 4	30'	0.433679	0.243537	1.78075		0.913539
Cd9 1	30'	0.109245	0.186636	0.585337		0.641387
Cd9 2	30'	0.0931181	0.146289	0.636533		0.757535
Cd9 3	30'	0.251821	0.212078	1.1874		0.609144
Cd9 4	30'	0.257638	0.200129	1.28736		0.660427
		pFAK Y397	FAK	pFAK/FAK	average	pFAK/FAK
scramble 1	2h	0.268044	0.31178	0.859721		0.942047
scramble 2	2h	0.0952558	0.0978836	0.973154		1.15815
scramble 3	2h	0.439426	0.259054	1.69627		0.870201
scramble 4	2h	0.348721	0.270584	1.28877		0.661149
Cd9 1	2h	0.135128	0.25517	0.529563		0.580273
Cd9 2	2h	0.0453554	0.129905	0.349143		0.415513
Cd9 3	2h	0.165544	0.118005	1.40285		0.719671
Cd9 4	2h	0.13398	0.0603822	2.21886		1.13829
Figure 6i
EGFR/tubulin
		scramble shRNA					Cd9 shRNA
	0	1	1	1			0.194474	0.687177	0.197366
	10'	0.531223	1.50718	0.513324			0.115695	0.676333	0.236569
	30'	0.666165	1.12895	0.345593			0.0938122	0.854226	0.278838
	2h	0.429797	0.66371	0.258534			0.12958	0.822727	0.59764
		EGFR	tubulin	EGFR/tubulin	average	EGFR/tub
scramble 1	0'	0.32	0.19592	1.63332	1.63332	1
scramble 2	0'	0.113	0.155418	0.727073	0.727073	1
scramble 3	0'	0.18731	0.257484	0.727466	0.727466	1
Cd9 1	0'	0.087	0.273897	0.317638		0.194474
Cd9 2	0'	0.079	0.158118	0.499628		0.687177
Cd9 3	0'	0.0279825	0.194895	0.143577		0.197366
		EGFR	tubulin	EGFR/tubulin	average	EGFR/tub
scramble 1	10'	0.123	0.141761	0.867658		0.531223
scramble 2	10'	0.183	0.166997	1.09583		1.50718
scramble 3	10'	0.0889643	0.238238	0.373425		0.513324
Cd9 1	10'	0.058	0.306932	0.188967		0.115695
Cd9 2	10'	0.072	0.146418	0.491744		0.676333
Cd9 3	10'	0.0316143	0.183702	0.172096		0.236569
		EGFR	tubulin	EGFR/tubulin	average	EGFR/tub
scramble 1	30'	0.181	0.166351	1.08806		0.666165
scramble 2	30'	0.133	0.162031	0.820832		1.12895
scramble 3	30'	0.0545636	0.217033	0.251407		0.345593
Cd9 1	30'	0.042	0.274106	0.153225		0.0938122
Cd9 2	30'	0.079	0.127197	0.621085		0.854226
Cd9 3	30'	0.0415383	0.204779	0.202845		0.278838
		EGFR	tubulin	EGFR/tubulin	average	EGFR/tub
scramble 1	2h	0.191	0.272081	0.701996		0.429797
scramble 2	2h	0.086	0.178214	0.482566		0.66371
scramble 3	2h	0.0399872	0.212614	0.188074		0.258534
Cd9 1	2h	0.051	0.240969	0.211646		0.12958
Cd9 2	2h	0.057	0.0952886	0.598183		0.822727
Cd9 3	2h	0.0726036	0.166996	0.434763		0.59764
Figure 6J
pEGFRY1068/tubulin
		scramble shRNA					Cd9 shRNA
	0	1	1	1	0.918037	1.08196	3.11995	0.945207	0.294302	1.1149	0.957881
	10'	9.96835	13.3551	16.8982	8.92405	9.46047	4.30525	6.61932	3.63407	8.48426	8.21883
	30'	4.73606	10.156	7.11386	5.08974	5.19367	1.62722	7.18925	0.620839	4.84761	4.95958
	2h	0.428983	4.36749	2.93492	1.87651	2.61737	0.50167	2.53709	0.0295553	1.65852	1.76501
		pEGFR Y1068	tubulin	pEGFR Y1068/tubulin	average	pEGFR Y1068/tubulin
scramble 1	0'	0.047	0.19592	0.239894	0.239894	1
scramble 2	0'	0.016	0.229755	0.0696393	0.0696393	1
scramble 3	0'	0.0159527	0.257484	0.0619563	0.0619563	1
scramble 4	0'	0.0254266	0.285192	0.0891561	0.097116	0.918037
scramble 5	0'	0.0260931	0.248326	0.105076		1.08196
Cd9 1	0'	0.205	0.273897	0.748457		3.11995
Cd9 2	0'	0.012	0.182305	0.0658236		0.945207
Cd9 3	0'	0.00355369	0.194895	0.0182339		0.294302
Cd9 4	0'	0.0175433	0.162026	0.108275		1.1149
Cd9 5	0'	0.0141523	0.152133	0.0930256		0.957881
		pEGFR Y1068	tubulin	pEGFR Y1068/tubulin	average	pEGFR Y1068/tubulin
scramble 1	10'	0.339	0.141761	2.39135		9.96835
scramble 2	10'	0.186	0.199992	0.930039		13.3551
scramble 3	10'	0.249424	0.238238	1.04695		16.8982
scramble 4	10'	0.216024	0.249258	0.866668		8.92405
scramble 5	10'	0.248367	0.270328	0.918763		9.46047
Cd9 1	10'	0.317	0.306932	1.0328		4.30525
Cd9 2	10'	0.09	0.195243	0.460965		6.61932
Cd9 3	10'	0.0413611	0.183702	0.225154		3.63407
Cd9 4	10'	0.137395	0.16675	0.823958		8.48426
Cd9 5	10'	0.121026	0.151628	0.798179		8.21883
		pEGFR Y1068	tubulin	pEGFR Y1068/tubulin	average	pEGFR Y1068/tubulin
scramble 1	30'	0.189	0.166351	1.13615		4.73606
scramble 2	30'	0.13	0.183808	0.70726		10.156
scramble 3	30'	0.0956568	0.217033	0.440748		7.11386
scramble 4	30'	0.118961	0.240668	0.494295		5.08974
scramble 5	30'	0.103517	0.205232	0.504389		5.19367
Cd9 1	30'	0.107	0.274106	0.39036		1.62722
Cd9 2	30'	0.078	0.155796	0.500655		7.18925
Cd9 3	30'	0.00787679	0.204779	0.0384649		0.620839
Cd9 4	30'	0.0758021	0.161014	0.47078		4.84761
Cd9 5	30'	0.0876544	0.181986	0.481654		4.95958
		pEGFR Y1068	tubulin	pEGFR Y1068/tubulin	average	pEGFR Y1068/tubulin
scramble 1	2h	0.028	0.272081	0.10291		0.428983
scramble 2	2h	0.057	0.187408	0.304149		4.36749
scramble 3	2h	0.038661	0.212614	0.181837		2.93492
scramble 4	2h	0.0298378	0.163729	0.182239		1.87651
scramble 5	2h	0.0540814	0.212761	0.254189		2.61737
Cd9 1	2h	0.029	0.240969	0.120348		0.50167
Cd9 2	2h	0.026	0.147158	0.176681		2.53709
Cd9 3	2h	0.000305793	0.166996	0.00183114		0.0295553
Cd9 4	2h	0.0248718	0.154417	0.161069		1.65852
Cd9 5	2h	0.0233532	0.136242	0.171411		1.76501
Figure 6K
pFAKY397/FAK
		scramble shRNA					Cd9 shRNA
	0	1	1	1	0.847061	1.15294	1.16051	0.83434	0.709869	0.46239	0.36636
	10'	1.14101	1.29466	1.53276	1.69944	1.88882	1.33368	0.84263	0.864188	0.321151	0.220354
	30'	0.853564	0.732347	1.33868	1.20625	1.0737	0.508158	0.69231	0.88882	0.138165	0.158041
	2h	0.923225	0.946336	1.46311	1.02912	0.942516	0.765618	0.824217	0.822471	0.302596	0.293351
		pFAK Y397	FAK	pFAK/FAK	average	pFAK/FAK
scramble 1	0'	0.140327	0.162578	0.863137	0.863137	1
scramble 2	0'	0.148701	0.179436	0.828713	0.828713	1
scramble 3	0'	0.117466	0.155932	0.753316	0.753316	1
scramble 4	0'	0.348063	0.247403	1.40687	1.66088	0.847061
scramble 5	0'	0.411818	0.215061	1.91489		1.15294
Cd9 1	0'	0.11949	0.11929	1.00168		1.16051
Cd9 2	0'	0.0929812	0.134477	0.691429		0.83434
Cd9 3	0'	0.0852033	0.159331	0.534755		0.709869
Cd9 4	0'	0.165198	0.215108	0.767974		0.46239
Cd9 5	0'	0.145792	0.239601	0.608479		0.36636
		pFAK Y397	FAK	pFAK/FAK	average	pFAK/FAK
scramble 1	10'	0.166033	0.168588	0.984844		1.14101
scramble 2	10'	0.159299	0.148475	1.0729		1.29466
scramble 3	10'	0.159106	0.137796	1.15465		1.53276
scramble 4	10'	0.477626	0.169216	2.82257		1.69944
scramble 5	10'	0.455153	0.145087	3.1371		1.88882
Cd9 1	10'	0.128153	0.111326	1.15115		1.33368
Cd9 2	10'	0.0848091	0.121451	0.698298		0.84263
Cd9 3	10'	0.0926041	0.142248	0.651006		0.864188
Cd9 4	10'	0.126498	0.237158	0.533393		0.321151
Cd9 5	10'	0.0768465	0.209974	0.365981		0.220354
		pFAK Y397	FAK	pFAK/FAK	average	pFAK/FAK
scramble 1	30'	0.115746	0.157105	0.736743		0.853564
scramble 2	30'	0.0801425	0.132051	0.606906		0.732347
scramble 3	30'	0.125622	0.12457	1.00845		1.33868
scramble 4	30'	0.300575	0.150029	2.00344		1.20625
scramble 5	30'	0.301233	0.16892	1.78329		1.0737
Cd9 1	30'	0.0573194	0.130684	0.43861		0.508158
Cd9 2	30'	0.0762677	0.132934	0.573726		0.69231
Cd9 3	30'	0.0967821	0.144545	0.669562		0.88882
Cd9 4	30'	0.038597	0.168197	0.229475		0.138165
Cd9 5	30'	0.0526433	0.200556	0.262487		0.158041
		pFAK Y397	FAK	pFAK/FAK	average	pFAK/FAK
scramble 1	2h	0.116541	0.146249	0.79687		0.923225
scramble 2	2h	0.109149	0.139178	0.784241		0.946336
scramble 3	2h	0.158439	0.143751	1.10218		1.46311
scramble 4	2h	0.313501	0.183414	1.70925		1.02912
scramble 5	2h	0.301209	0.192416	1.56541		0.942516
Cd9 1	2h	0.0661026	0.100029	0.660834		0.765618
Cd9 2	2h	0.086529	0.126682	0.683039		0.824217
Cd9 3	2h	0.0966619	0.156012	0.61958		0.822471
Cd9 4	2h	0.122384	0.243514	0.502575		0.302596
Cd9 5	2h	0.115064	0.236163	0.487221		0.293351

## Sheet: Supp Figure 4
Supp Fig 4	Panel A
	S4 panel a: platelets (x10^6/µL)
	PF4-Cd9 wt/wt	PF4-Cd9 lox/lox
	822	1011
	1003	901
	1283	1038
	733	906
	951	885
	1577	804
	1674	934
	1108	1094
	1525	1216
	1369	1305
		1334
		1043
		961
		1568
		756
Supp Fig 4	Panel B								Supp Fig 4	Panel C
	S4 panel b: urine albumin/creatinine (mg/mmol)									S4 panel c: BUN (mg/dl)
	PF4-Cd9 wt/wt	PF4-Cd9 lox/lox				PF4-Cd9 wt/wt	PF4-Cd9 lox/lox			PF4-Cd9 wt/wt	PF4-Cd9 lox/lox				PF4-Cd9 wt/wt	PF4-Cd9 lox/lox
Baseline	6.66667	3.5			D21	850.5	328.4		Baseline	29.96	34.16			D21	93.52	73.64
	1.89189	0.793269				1875	712.2			30.52	28.84				85.96	51.52
	0.5	2.69231				274.6	1127.9			32.2	37.52				85.4	53.2
	0.3	0.7				258.6	1064.1			23.24	25.48				60.2	31.36
		0.5				557.8	1935.1			26.32	28.84				239.68	29.96
						3026.67	609.8			26.3	28.6				311.36	28.3
						3687.5	975			27.7	25.48				87.36	107.5
						2500	320.6								82.04	313.6
						1250	2729.7			22.12	30.8				117.6	57.4
							825.8			24.36	18.48				106.68	93
							1734								31.08	114.2
							1459.41									34.7
							500.625									30.5
							747.5									321.4
							2808.82									87.1
																54.6
																43.12
																36.12
Supp Fig 4	Panel E															104.72
																96.88
	S4 panel e: % crescents															46.2
	PF4-Cd9 wt/wt	PF4-Cd9 lox/lox														27.16
	44	74														79.8
	65	48														88.2
	74	51														85.12
	45	68
	38	59
	68	69
	62	71
	63	64

## Sheet: Supp Figure 5
Supp Fig 5	Panel A
	S5 panel a: urine albumin/creatinine (mg/mmol)
		Cd9+/+ BM in Cd9+/+	Cd9-/-BM in Cd9+/+	Cd9+/+ BM in Cd9-/-
		3044.31	2128.34	898.601
		12632.3	3623.1	1165.96
		3455.24	161.109	2501.78
		2328.62	1371.7	2104.46
		1534.1	3914.47	1860.18
		2757.07	2158.09	1974.92
		4456.61	2599.21	1049.37
		2305.14	3311.54	412.64
		2696.18	3674.22	2864.57
		7869.35	3239.25
		4434.77
Supp Fig 5	Panel B
	S5 panel b: % crescents
		Cd9+/+ BM in Cd9+/+	Cd9-/-BM in Cd9+/+	Cd9+/+ BM in Cd9-/-
		16	13	16
		12	20	7
		40	18	17
		28	28	4
		15	21	9
		36	16	4
		24	20	4
		13	10	14
		28	18	1.96078
		10	16
		38	16
			18
			26

## Sheet: Supp Figure 6
Supp Fig 6	Panel A
	S6 panel a: urine albumin/creatinine (mg/mmol)
		Pod-Cd9wt/wt	Pod-Cd9lox/lox			Pod-Cd9wt/wt	Pod-Cd9lox/lox
	baseline	0.49	2.12		D21	642.86	387.01
		0.83	1.38			734	1991.3
		0.78	1.04			682.09	796
		0.82	0.47			1630.3	978.05
						272.41	555.26
						884.44	477.55
Supp Fig 6	Panel B
	S6 panel b: BUN (mg/dl)
		Pod-Cd9wt/wt	Pod-Cd9lox/lox			Pod-Cd9wt/wt	Pod-Cd9lox/lox
	baseline	24.92	24.92		D21	79.8	48.72
		21.84	28.56			41	68.88
		29.96	29.96			29.12	31.64
		25.48	26.236			82.6	50.96
						43.12	53.2
						36.12	42.84
Supp Fig 6	Panel D
	S6 panel d: % crescents
		Pod-Cd9wt/wt	Pod-Cd9lox/lox
		79.8	48.72
		41	68.88
		29.12	31.64
		82.6	50.96
		43.12	53.2
		36.12	42.84

## Sheet: Supp Figure 7
Supp Fig 7	Panel A
	S7 panel a: Urine albumine/creatinine (mg/mmol)
		iPec-Cd9 wt/wt	iPec-Cd9 lox/lox
		0.636364	0.854342
		1.01626	1.33991
		0.895522	1.43617
		1.1859	0.7
		0.947867	1.3
		1.1	0.7
		0.6	0.5
		0.4	0.6
		0.6	0.6
Supp Fig 7	Panel B
	S7 panel b: BUN( mg/dL)
		iPec-Cd9 wt/wt	iPec-Cd9 lox/lox
		21.56	17.36
		14.84	24.64
		12.88	19.6
		22.68	21
		16.52	24.64
		19.6	24.36
		25	28
		24	29
		29	27

[truncated: 6 more sheets: Supp Figure 8, Supp Figure 9, Supp Figure 10, Supp Figure 11, Supp Figure 12, Supp Figure 13 ]
